# Supplementary material for: Ubiquitin-interacting motifs of ataxin-3 regulate its polyglutamine toxicity through Hsc70-4-dependent aggregation
Source: eLife. 2020 Sep 21;9:e60742. doi: 10.7554/eLife.60742 (PMC7505662; doi:10.7554/eLife.60742)
Supplement: Figure 4—source data 2. [file elife-60742-fig4-data2.pdf.zip]

Archive with 1 entries (1 files):
- Figure4SourceData2.pdf
